# Supplementary material for: Comparisons of gut microbiota profiles in wild-type and gelatinase B/matrix metalloproteinase-9-deficient mice in acute DSS-induced colitis
Source: NPJ Biofilms Microbiomes. 2018 Sep 3;4:18. doi: 10.1038/s41522-018-0059-0 (PMC6120875; doi:10.1038/s41522-018-0059-0)
Supplement: Supplementary file 1 — MIMARKS survey [file 41522_2018_59_MOESM1_ESM.xlsx]

## Sheet: MIMARKS.survey.host-associated.
# This is a submission template for batch deposit of 'MIMARKS: survey, host-associated; version 4.0' samples to the NCBI BioSample database (http://www.ncbi.nlm.nih.gov/biosample/).
# GREEN fields are mandatory. Your submission will fail if any mandatory fields are not completed. If information is unavailable for any mandatory field, please enter 'not collected', 'not applicable' or 'missing' as appropriate.
# YELLOW fields are optional. Leave optional fields empty (or delete them) if no information is available.
# You can add any number of custom fields to fully describe your BioSamples, simply include them in the table.
# Hover over field name to view definition, or see http://www.ncbi.nlm.nih.gov/biosample/docs/attributes/.
# CAUTION: Be aware that Excel may automatically apply formatting to your data. In particular, take care with dates, incrementing autofills and special characters like / or -. Doublecheck that your text file is accurate before uploading to BioSample.
# TO MAKE A SUBMISSION:
# 1. Complete this template table
# 2. Save the worksheet as a Text (Tab-delimited) file -- (use 'File, Save as, Save as type: Text (Tab-delimited)' )
# 3. Upload the text file on the 'Attributes' tab of the BioSample Submission Portal at https://submit.ncbi.nlm.nih.gov/subs/biosample/.
# If you have any questions, please contact us at biosamplehelp@ncbi.nlm.nih.gov.
#
*sample_name	sample_title	bioproject_accession	*organism	*collection_date	*env_biome	*env_feature	*env_material	*geo_loc_name	*host	*lat_lon	Genotype	Phenotype	altitude	chem_administration	depth	elev	gravidity	host_age	host_blood_press_diast	host_blood_press_syst	host_body_habitat	host_body_product	host_body_temp	host_color	host_diet	host_disease	host_dry_mass	host_family_relationship	host_genotype	host_growth_cond	host_height	host_infra_specific_name	host_infra_specific_rank	host_last_meal	host_length	host_life_stage	host_phenotype	host_sex	host_shape	host_subject_id	host_substrate	host_taxid	host_tissue_sampled	host_tot_mass	isolation_source	misc_param	organism_count	oxy_stat_samp	perturbation
2DSS__1			house mouse	2012-01-14	ENVO:00002003	ENVO:00002003	ENVO:00002003	Belgium	MMP9	50,883333 _ 4,7	MMP-9 KO	water
2DSS__2			house mouse	2012-01-14	ENVO:00002003	ENVO:00002003	ENVO:00002003	Belgium	MMP9	50,883333 _ 4,7	WT	water
2DSS__3			house mouse	2012-01-14	ENVO:00002003	ENVO:00002003	ENVO:00002003	Belgium	MMP9	50,883333 _ 4,7	WT	DSS
2DSS__5			house mouse	2012-01-14	ENVO:00002003	ENVO:00002003	ENVO:00002003	Belgium	MMP9	50,883333 _ 4,7	WT	DSS
2DSS__6			house mouse	2012-01-14	ENVO:00002003	ENVO:00002003	ENVO:00002003	Belgium	MMP9	50,883333 _ 4,7	MMP-9 KO	DSS
2DSS__7			house mouse	2012-01-14	ENVO:00002003	ENVO:00002003	ENVO:00002003	Belgium	MMP9	50,883333 _ 4,7	MMP-9 KO	water
2DSS__8			house mouse	2012-01-14	ENVO:00002003	ENVO:00002003	ENVO:00002003	Belgium	MMP9	50,883333 _ 4,7	MMP-9 KO	DSS
2DSS__9			house mouse	2012-01-14	ENVO:00002003	ENVO:00002003	ENVO:00002003	Belgium	MMP9	50,883333 _ 4,7	MMP-9 KO	DSS
2DSS__10			house mouse	2012-01-14	ENVO:00002003	ENVO:00002003	ENVO:00002003	Belgium	MMP9	50,883333 _ 4,7	MMP-9 KO	water
2DSS__11			house mouse	2012-01-14	ENVO:00002003	ENVO:00002003	ENVO:00002003	Belgium	MMP9	50,883333 _ 4,7	MMP-9 KO	DSS
2DSS__12			house mouse	2012-01-14	ENVO:00002003	ENVO:00002003	ENVO:00002003	Belgium	MMP9	50,883333 _ 4,7	WT	DSS
2DSS__13			house mouse	2012-01-14	ENVO:00002003	ENVO:00002003	ENVO:00002003	Belgium	MMP9	50,883333 _ 4,7	WT	water
2DSS__14			house mouse	2012-01-14	ENVO:00002003	ENVO:00002003	ENVO:00002003	Belgium	MMP9	50,883333 _ 4,7	WT	water
2DSS__16			house mouse	2012-01-14	ENVO:00002003	ENVO:00002003	ENVO:00002003	Belgium	MMP9	50,883333 _ 4,7	WT	water
2DSS__18			house mouse	2012-01-14	ENVO:00002003	ENVO:00002003	ENVO:00002003	Belgium	MMP9	50,883333 _ 4,7	MMP-9 KO	water
2DSS__19			house mouse	2012-01-14	ENVO:00002003	ENVO:00002003	ENVO:00002003	Belgium	MMP9	50,883333 _ 4,7	MMP-9 KO	DSS
2DSS__21			house mouse	2012-01-14	ENVO:00002003	ENVO:00002003	ENVO:00002003	Belgium	MMP9	50,883333 _ 4,7	WT	DSS
2DSS__23			house mouse	2012-01-14	ENVO:00002003	ENVO:00002003	ENVO:00002003	Belgium	MMP9	50,883333 _ 4,7	WT	water
2DSS__24			house mouse	2012-01-14	ENVO:00002003	ENVO:00002003	ENVO:00002003	Belgium	MMP9	50,883333 _ 4,7	MMP-9 KO	water
2DSS__25			house mouse	2012-01-14	ENVO:00002003	ENVO:00002003	ENVO:00002003	Belgium	MMP9	50,883333 _ 4,7	MMP-9 KO	DSS
2DSS__27			house mouse	2012-01-14	ENVO:00002003	ENVO:00002003	ENVO:00002003	Belgium	MMP9	50,883333 _ 4,7	WT	DSS
2DSS__28			house mouse	2012-01-14	ENVO:00002003	ENVO:00002003	ENVO:00002003	Belgium	MMP9	50,883333 _ 4,7	WT	water
2DSS__30			house mouse	2012-01-14	ENVO:00002003	ENVO:00002003	ENVO:00002003	Belgium	MMP9	50,883333 _ 4,7	MMP-9 KO	water
3DSS__2			house mouse	2012-02-15	ENVO:00002003	ENVO:00002003	ENVO:00002003	Belgium	MMP9	50,883333 _ 4,7	WT	water
3DSS__7			house mouse	2012-02-15	ENVO:00002003	ENVO:00002003	ENVO:00002003	Belgium	MMP9	50,883333 _ 4,7	WT	DSS
3DSS__11			house mouse	2012-02-15	ENVO:00002003	ENVO:00002003	ENVO:00002003	Belgium	MMP9	50,883333 _ 4,7	MMP-9 KO	water
3DSS__16			house mouse	2012-02-15	ENVO:00002003	ENVO:00002003	ENVO:00002003	Belgium	MMP9	50,883333 _ 4,7	MMP-9 KO	DSS
3DSS__21			house mouse	2012-02-15	ENVO:00002003	ENVO:00002003	ENVO:00002003	Belgium	MMP9	50,883333 _ 4,7	WT	water
3DSS__22			house mouse	2012-02-15	ENVO:00002003	ENVO:00002003	ENVO:00002003	Belgium	MMP9	50,883333 _ 4,7	MMP-9 KO	water
3DSS__23			house mouse	2012-02-15	ENVO:00002003	ENVO:00002003	ENVO:00002003	Belgium	MMP9	50,883333 _ 4,7	WT	DSS
3DSS__24			house mouse	2012-02-15	ENVO:00002003	ENVO:00002003	ENVO:00002003	Belgium	MMP9	50,883333 _ 4,7	WT	DSS
3DSS__26			house mouse	2012-02-15	ENVO:00002003	ENVO:00002003	ENVO:00002003	Belgium	MMP9	50,883333 _ 4,7	MMP-9 KO	water
3DSS__27			house mouse	2012-02-15	ENVO:00002003	ENVO:00002003	ENVO:00002003	Belgium	MMP9	50,883333 _ 4,7	WT	water
3DSS__29			house mouse	2012-02-15	ENVO:00002003	ENVO:00002003	ENVO:00002003	Belgium	MMP9	50,883333 _ 4,7	MMP-9 KO	DSS
3DSS__30			house mouse	2012-02-15	ENVO:00002003	ENVO:00002003	ENVO:00002003	Belgium	MMP9	50,883333 _ 4,7	MMP-9 KO	DSS
4DSS__1			house mouse	2014-08-06	ENVO:00002003	ENVO:00002003	ENVO:00002003	Belgium	MMP9	50,883333 _ 4,7	MMP-9 KO	water
4DSS__6			house mouse	2014-08-06	ENVO:00002003	ENVO:00002003	ENVO:00002003	Belgium	MMP9	50,883333 _ 4,7	WT	water
4DSS__16			house mouse	2014-08-06	ENVO:00002003	ENVO:00002003	ENVO:00002003	Belgium	MMP9	50,883333 _ 4,7	MMP-9 KO	DSS
4DSS__23			house mouse	2014-08-06	ENVO:00002003	ENVO:00002003	ENVO:00002003	Belgium	MMP9	50,883333 _ 4,7	WT	DSS
4DSS__24			house mouse	2014-08-06	ENVO:00002003	ENVO:00002003	ENVO:00002003	Belgium	MMP9	50,883333 _ 4,7	WT	DSS
[truncated: 12 more columns]
